# Supplementary material for: Acute rejection after kidney transplantation promotes graft fibrosis with elevated adenosine level in rat
Source: PLoS One. 2017 Jun 26;12(6):e0180211. doi: 10.1371/journal.pone.0180211 (PMC5484506; doi:10.1371/journal.pone.0180211)
Supplement: S1 File — Original data of adenosine levels in kidney, collagen scale, α1-collagen mRNA, α-SMA scale, TGF-β scale, TGF-β mRNA displayed in the histogram are listed in ditail in this file. The adenosine levels in the kidney of each rat in both control and model groups at different time postoperatively (1week, 2 weeks, 3 weeks, 5 weeks) are presented in Line 2–6 in the form and these data are statistically analyzed and shown in Fig 2. Similarly, Line 9–13 presents data for collagen scale of each rat in both control and model groups at different time postoperatively (1week, 2 weeks, 3 weeks, 5 weeks). Line 16–20 presents data for α1-collagen mRNA of each rat in both control and model groups at different time postoperatively (1week, 2 weeks, 3 weeks, 5 weeks). All the data listed in Line 9–20 are statistically analyzed and shown in Fig 3. Line 23–27 presents data for α-SMA scale of each rat in both control and model groups at different time postoperatively (1week, 2 weeks, 3 weeks, 5 weeks). Line 30–34 presents data for TGF-β scale of each rat in both control and model groups at different time postoperatively (1week, 2 weeks, 3 weeks, 5 weeks). Line 37–41 presents data for TGF-β mRNA of each rat in both control and model groups at different time postoperatively (1week, 2 weeks, 3 weeks, 5 weeks). All the data listed in Line 23–41 are statistically analyzed and shown in Fig 4. (XLS) [file pone.0180211.s001.xls]

## Sheet: Sheet1
FIG-2	adenosine levels in kidney （ug/g）
		control	control	control	control	control		model	model	model	model	model
	1 week	1.25	1.05	1.1	1.24	0.91		0.7	0.6	0.62	0.66	0.62
	2 weeks	0.62	0.5	0.55	0.57			0.45	0.5	0.48	0.51	0.46
	3 weeks	0.69	0.76	0.68	0.65	0.76		0.41	0.39	0.43	0.45
	5 weeks	0.84	0.85	0.92	0.87			0.42	0.43	0.35	0.38	0.47
FIG.3-B	collagen scale（%）
		control	control	control	control	control	model	model	model	model	model
	1 week	1.3	3.2	2.3	1.6		12.2	15.8	15.8	12.3
	2 weeks	4.6	5.2	3.8	3.1		20.7	25.1	23.4	24.2
	3 weeks	13.5	8.9	11.2	10.2		55.2	45.7	40.3	51.3
	5 weeks	21.3	25.6	20.7	19.7		60.3	79.3	57.8	62.3
FIG.3-C	α1-collagen mRNA （real-time PCR）--RQ
		control	control	control	control	control	model	model	model	model	model
	1 week	0.88	0.67	0.95	0.8		1	1.02	1.2	0.95	0.89
	2 weeks	0.8	1	0.79	1.1		1.1	1.52	1.23	1.43
	3 weeks	1.1	1.3	1.2	1.31	0.95	1.5	1.72	1.62	1.62
	5 weeks	1.3	1.5	1.4	1.5		1.92	1.83	1.55	1.92
FIG.4-B	α-SMA scale（%）
		control	control	control	control	control	model	model	model	model	model
	1 week	1.3	1.6	2.9	2.1	1.7	2.5	2.1	2.9	3.5	3.2
	2 weeks	4.5	5.9	5.2	6.3		9.2	10.1	9.9	9.7
	3 weeks	6.5	7.7	8.1	9.1		14.5	14.2	15.8	13.3
	5 weeks	10.7	9.7	11	11.7		19.1	19.7	18.7	17.9
FIG.4-D	TGF-β scale（%）
		control	control	control	control	control	model	model	model	model	model
	1 week	4.2	4.1	3.7	3.9		7.9	8.2	7.5	8.1	7.7
	2 weeks	5.9	6.5	6.2	5.8	6	10.2	9.8	10.7	10.5
	3 weeks	8.9	9.5	9.2	9.1		14.9	15.1	15.8	16.2
	5 weeks	13.4	12.9	14.1	15.2		25.3	26.2	24.9	27.3
FIG.4-E	TGF-β mRNA（real-time PCR）--RQ
		control	control	control	control	control	model	model	model	model
	1 week	1.01	0.99	1.05	1.1		1.23	1.31	1.28	1.29
	2 weeks	1.38	1.09	1.16	1.53		1.42	1.85	1.59	1.61
	3 weeks	1.82	1.56	1.36	1.64	1.7	2.02	2.25	2.35	2.11
	5 weeks	1.91	1.85	2.38	1.53		2.78	2.55	2.76	2.51
